# Supplementary material for: Slc11 Synapomorphy: A Conserved 3D Framework Articulating Carrier Conformation Switch
Source: Int J Mol Sci. 2023 Oct 11;24(20):15076. doi: 10.3390/ijms242015076 (PMC10606218; doi:10.3390/ijms242015076)
Supplement: Supplementary file 1 [file ijms-24-15076-s001.zip]

Archive with 3 entries (3 files):
- ijms-2587053-supplementary figures.pdf
- supplementary file S1-ijms-2587053-non-published data1-5.pdf
- supplementary file S2.zip
